# Supplementary material for: Efficacy and Safety of Chuan Huang Fang Combining Reduced Glutathione in Treating Acute Kidney Injury (Grades 1–2) on Chronic Kidney Disease (Stages 2–4): Study Protocol for a Multicenter Randomized Controlled Clinical Trial
Source: Evid Based Complement Alternat Med. 2022 Mar 15;2022:1099642. doi: 10.1155/2022/1099642 (PMC8941542; doi:10.1155/2022/1099642)
Supplement: Supplementary Materials — S1: ethical approval document. S2: SPIRIT 2013 Checklist. S3: copy of the original funding document. S4: original version of the informed consent document. [file 1099642.f1.zip]

Archive with 11 entries (11 files):
- 1099642.f1/S1 Ethical approval document(Original).pdf
- 1099642.f1/S1 Ethical approval document(Translation).pdf
- 1099642.f1/S2 SPIRIT 2013 Checklist.doc
- 1099642.f1/S3 Funding documentation of the NSFC (No.81873280 )(Original) (1).pdf
- 1099642.f1/S3 Funding documentation of the NSFC (No.81873280 )(Translation).pdf
- 1099642.f1/S3 Funding documentation of the NSFC (No.82074387 )(Original) (1).pdf
- 1099642.f1/S3 Funding documentation of the NSFC (No.82074387 )(Translation).pdf
- 1099642.f1/S3 Funding documentation of the STCSM (No.20Y21902200 )(Original).pdf
- 1099642.f1/S3 Funding documentation of the STCSM (No.20Y21902200 )(Translation).pdf
- 1099642.f1/S4 Original version of the informed consent document (Original).pdf
- 1099642.f1/S4 Original version of the informed consent document (Translation).pdf
